# Supplementary material for: Tree Diversity Enhances Stand Carbon Storage but Not Leaf Area in a Subtropical Forest
Source: PLoS One. 2016 Dec 9;11(12):e0167771. doi: 10.1371/journal.pone.0167771 (PMC5147976; doi:10.1371/journal.pone.0167771)
Supplement: S1 Data — (CSV) [file pone.0167771.s001.csv]

# Castro-Izaguirre N	Chi X	Baruffol M	Tang Z	Ma KP	Schmid B	Niklaus PA (2016) Tree diversity enhances stand carbon storage but not leaf area in a subtropical forest
#
# Data set:
#
# see Materials and Methods for details about data collection and analysis
# can be read from R using 'read.csv("data.csv"	comment.char="#")'
#
# Column description:
#
# Plot: ID of comparative study plot
# LAI_spring	LAI_summer: leaf area index for spring and summer 2012 (m2 leaf area / m2 ground area)
# density: number of trees with dbh>=10cm (per plot)
# SBA_2008	SBA_2012: stem basal area in 2008 and 2012 (m2/ha)
# SR: tree species richness (stem dbh>=10cm cohort)
# FD	PD: functional and phylogenetic diversity.
see Baruffol et al. 2013 PLoS ONE 8(11): e81246 SI for details
# height_sd: standard deviation of tree height (m2)
# age: age class (interval scale: 1 to 5) as defined in Materials & Methods
#
Plot	LAI_spring	LAI_summer	SBA_2012	SBA_2008	SR	density	FD	PD	height_sd	Cstock	age
CSP_01	2.6556	2.7611	20.861	18.176	14	60	23.51913675	1906.810683	4.629950397	56.70544461	3
CSP_02	3.3613	3.7678	20.066	18.950	11	44	23.4214403	1688.936005	4.67769662	60.55872683	3
CSP_03	2.4467	3.1611	17.614	16.023	11	70	23.2909438	1591.305768	2.948622576	40.61475537	2
CSP_04	2.7556	2.7278	35.411	33.532	19	66	26.05994423	1523.078025	4.71494822	93.94200414	4
CSP_05	2.8411	2.5611	33.058	30.546	10	73	21.52240927	1632.203658	4.949250334	100.7862166	4
CSP_06	3.1957	3.3289	14.074	13.081	7	57	17.16836245	1086.462266	3.042471398	29.20226883	2
CSP_07	2.8000	3.3889	27.022	24.681	11	86	23.83650355	1446.129823	2.753078926	57.44113204	3
CSP_08	2.9678	3.1911	28.800	25.832	19	82	29.02111262	2369.277109	3.122991013	77.21143981	3
CSP_09	3.2689	2.2389	28.189	26.622	12	56	21.47854286	1768.294413	5.136741295	88.00757439	4
CSP_10	2.2944	2.5833	29.921	28.781	12	52	22.58236604	1130.312359	2.935104301	62.56847159	4
CSP_11	2.9711	4.1111	25.543	23.026	16	78	24.36279441	1466.088331	4.121018242	69.36722111	3
CSP_12	2.7856	2.5533	46.220	44.568	8	96	19.12361032	1346.369545	3.915579043	130.5915099	5
CSP_13	2.6956	3.5589	28.129	26.609	9	83	14.32218534	1469.690375	3.249063931	66.80462409	2
CSP_14	3.0589	3.3278	47.910	45.406	15	58	29.06356617	1968.605795	4.465649806	134.7007121	5
CSP_15	2.5867	2.9456	38.632	37.127	14	78	23.16400992	1887.401375	4.40387259	95.16849744	4
CSP_16	2.7267	3.4333	10.755	9.416	4	37	8.954428696	928.493544	2.934294862	26.78732953	2
CSP_17	2.8856	3.2544	9.572	7.900	8	40	13.35455723	1264.522519	2.378238682	21.6071903	2
CSP_18	3.2667	3.9111	37.961	35.130	16	75	29.6892814	2051.430502	3.958253095	95.43184902	5
CSP_21	2.6722	3.4600	25.043	23.197	9	25	21.35449246	1629.731006	3.153387068	49.70370461	5
CSP_22	1.2567	2.7522	2.205	1.545	3	10	9.806039683	884.230348	1.966779658	4.477451663	1
CSP_23	3.3600	4.0788	14.795	12.586	8	57	16.29245598	711.336306	2.849907722	35.25797569	1
CSP_24	3.4656	4.3375	10.751	9.632	3	20	7.669629755	863.499286	2.160072794	22.46807053	2
CSP_25	2.7844	3.1767	12.661	10.438	3	58	8.261493766	884.230349	2.248570999	32.6868032	2
CSP_26	3.4000	4.4978	9.886	7.170	9	43	14.22590201	1233.430942	2.235832101	26.23217363	1
CSP_27	2.2556	3.2844	45.790	43.147	15	82	28.16081165	1987.58121	3.737560644	116.5236599	4
